# Supplementary material for: Structural variants exhibit widespread allelic heterogeneity and shape variation in complex traits
Source: Nat Commun. 2019 Oct 25;10:4872. doi: 10.1038/s41467-019-12884-1 (PMC6814777; doi:10.1038/s41467-019-12884-1)
Supplement: Supplementary file 4 — Supplementary Data 1 [file 41467_2019_12884_MOESM4_ESM.xlsx]

## Sheet: Sheet1
The candidate genes are picked based on two criteria
1. These genes are discussed in the Results section of the paper in the context of a QTL peak
2. The study cites additional functional data (either gene expression data from their study or experimental data from other studies) supporting this candidate
Study title	DOI	trait	candidate gene	Chrom	Start	End	#of alleles for large SVs	large SV present		Length
The Genetic Architecture of Methotrexate Toxicity Is Similar in Drosophila melanogaster and Humans			AMPdeam	X	13828741	13847866	multi	Y		19125
			GstE1–Gst E10	2R	18396638	18409835	multi	Y		13197
			PHGPx	3L	3324265	3330626		N		6361
			CG32154	3L	16235723	16241462		N		5739
			CG32155	3L	16232140	16238999		Y		6859
			Gnf1	3R	4904622	4912081			outside euchrom	7459
			Prat	3R	7907598	7913779			outside euchrom	6181
			pug	3R	10694534	10705316		N		10782
Genetic dissection of courtship song variation using the Drosophila Synthetic Population Resource			Fhos	3L	8751619	8800719		Y		49100
			Prm	3L	8730858	8747310		Y		16452
Fine-Mapping Nicotine Resistance Loci in Drosophila Using a Multiparent Advanced Generation Inter-Cross Population			CG15080	2R	18781299	18796594		N	(within 1 kb upstream)	15295
			CG15093	2R	18773669	18778978		N	(within 1 Kb upstream and downstream)	5309
			Phb2	2R	18817467	18824250		N	a 17bp deletion within coding exon	6783
			Ugt35a	3R	11168817	11174664		N	TE downstream in A3	5847
			Ugt86Dh	3R	11173529	11179910	multi	Y		6381
			Ugt35b	3R	11166503	11172246		Y		5743
			Ugt86Dd	3R	11124597	11130328		Y		5731
			Cyp28d1	2L	5208460	5214445	multi	Y		5985
			Cyp28d2	2L	5205267	5211345	multi	Y		6078
			l(2)03709								Same as Phb2
The genetic architecture of resistance to virus infection in Drosophila			pastrel	3L	7355275	7362263	multi	Y	good candidate	6988
			ref(2)P	2L	19540468	19547548		N		7080	check missing dups in the v list
Identifying Loci Contributing to Natural Variation in Xenobiotic Resistance in Drosophila			Cyp310a1	2L	18649058	18655010		N	TE 4kb downstream, 5 strains	5952
			Cyp12d1	2R	11115225	11127647	multi	Y		12422
			Cyp301a1	2R	12564185	12571061		N	deletion 100 bp upstream	6876
			Cpr49Ae	2R	12400216	12407108		N		6892
			Cyp6d5	3R	14027228	14033483		Y		6255
			Cyp313a1	3R	14519049	14525064		N	TE within 100 bp	6015
Reproductive activity triggers accelerated male mortality and decreases lifespan			hep	X	13077205	13092434		N		15229
			app	3L	12204238	12268841		Y		64603
QTL mapping of natural variation reveals that the developmental regulator bruno reduces tolerance			bru1	2L	12173004	12315438		Y		142434
Loci contributing to boric acid toxicity in two reference populations of Drosophila melanogaster			Sur	2L	10180557	10201117		Y		20560
			fas	2R	13621044	13751367		Y		130323
			Ir67b	3L	10427689	10433983		N		6294
			Ir67c	3L	10430384	10436105		N		5721
			Cyp6a2	2R	6777749	6783491				5742	outside euchrom boundary
			Cyp9b2	2R	7128277	7134139				5862	outside euchrom boundary
