# Supplementary material for: Structural variants exhibit widespread allelic heterogeneity and shape variation in complex traits
Source: Nat Commun. 2019 Oct 25;10:4872. doi: 10.1038/s41467-019-12884-1 (PMC6814777; doi:10.1038/s41467-019-12884-1)
Supplement: Supplementary file 5 — Supplementary Data 2 [file 41467_2019_12884_MOESM5_ESM.xlsx]

## Sheet: Gene length
	QTL Candidate Genes	Non QTL Candidates
Median length (bp)	2784	1696
Mean length (bp)	12230	5382
N	31	13830
Mann Whitney U p-value	0.00014

## Sheet: FET SV Enrichment
	QTL Candidate Genes	Non QTL Candidates
Non-SV	16	10593
SV	15	3237
FET p-value	0.00014

## Sheet: Excluding GstE1-10
start	end	n	K	N-K
1111	1510	1	166	1348
1582	2528	14	335	1992
2583	3281	6	148	716
6284	7283	1	109	166
10521	17561	7	336	191
40552	50101	1	110	2
55605	65604	1	62	0
126316	158435	1	18	0

## Sheet: MC SV Enrichment
	Number of SV Burdened Genes (of 31)	Density of Burdened Genes Among Candidate Genes (per Mb)	Density of SVs Among Candidate Genes (per Mb)
Expected	10.3606	27.3397	138.395
Observed	15	39.5788	205.81
Excess	0.447798	0.447669	0.487116
MC p-value	0.026	0.017	0.047
