# Supplementary material for: Structural variants exhibit widespread allelic heterogeneity and shape variation in complex traits
Source: Nat Commun. 2019 Oct 25;10:4872. doi: 10.1038/s41467-019-12884-1 (PMC6814777; doi:10.1038/s41467-019-12884-1)
Supplement: Supplementary file 6 — Supplementary Data 3 [file 41467_2019_12884_MOESM6_ESM.xlsx]

## Sheet: Sheet1
Strain	Total seqs (bp)	NR50 (bp)	Assembly N50 (Mbp)	canu N50 (Mbp)	DBG2OLC N50 (Mbp)	Coverage (X 130e6)
A1	8164552562	12100	21.8	1.66	1.25	62.8043
A2	7414706718	13576	22.3	4.11	2.13	57.0362
A3	4770000000	15339	21.6	4.44	5.05	36.6923
A4	18690000000	17885	22.4	13.8	4.23	143.769
A5	8194164403	13228	20.9	8.49	1.6	63.032
A6	4633557481	14984	21.5	3.08	2.34	35.6427
A7	13921094575	14949	21.5	2.5	1.27	107.085
AB8	10621229708	17283	21.7	12.5	3.24	81.7018
B1	7790117997	17924	21.8	3.68	3.2	59.924
B2	7765053600	14895	18.9	5.78	2.15	59.7312
B3	6943816913	15717	22.3	6.35	4.43	53.414
B4	8695623706	12068	20.05	6.44	2.61	66.8894
B6	8504278019	12257	18.5	3.98	2.23	65.4175
OreR	11564473002	12069	21.4	2.9	1.27	88.9575
NR50	50% of the sequences are contained within reads of this length or longer.
N50	50% of the assembly is contained within sequences of this length or longer.
