# Supplementary material for: Structural variants exhibit widespread allelic heterogeneity and shape variation in complex traits
Source: Nat Commun. 2019 Oct 25;10:4872. doi: 10.1038/s41467-019-12884-1 (PMC6814777; doi:10.1038/s41467-019-12884-1)
Supplement: Supplementary file 7 — Supplementary Data 4 [file 41467_2019_12884_MOESM7_ESM.xlsx]

## Sheet: Sheet1
Length bin size used in Fig.2a
Bin	#of genes
≤2.5kb	8738
(2.5kb, 5kb]	2247
(5kb, 10kb]	1236
(10kb, 20kb]	744
(20kb, 35kb]	377
(35kb, 50kb]	182
>50kb	237
